# Supplementary material for: Pattern search in BioPAX models
Source: Bioinformatics. 2013 Sep 16;30(1):139–40. doi: 10.1093/bioinformatics/btt539 (PMC3866551; doi:10.1093/bioinformatics/btt539)
Supplement: Supplementary Data [file supp_btt539_directed-relations.txt]

Upstream	Downstream
VPS37D	UBC
VPS37D	RPS27A
VPS37D	UBA52
VPS37D	UBB
GALNT9	MUC5AC
GALNT9	MUC5B
GALNT9	MUC3B
GALNT9	MUC4
GALNT9	MUC21
GALNT9	MUC7
GALNT9	MUC6
GALNT9	MUC3A
GALNT9	MUC2
GALNT9	MUC16
GALNT9	MUCL1
GALNT9	MUC20
GALNT9	MUC17
GALNT9	MUC19
GALNT9	MUC12
GALNT9	MUC1
GALNT9	MUC15
GALNT9	MUC13
RARA	AKT1
RARA	NRIP1
AR	KLK3
AR	KLK2
AR	GNAI3
AR	GNB1
AR	GNAO1
AR	GNAZ
AR	GNAI1
AR	GNG2
AR	GNAI2
AR	SMARCC1
AR	TMPRSS2
AR	HDAC7
AR	FHL2
AR	NKX3-1
AR	PDE9A
AR	HRAS
NUP93	EIF4E
NUP93	NXF1
NUP93	ALYREF
NUP93	NCBP2
NUP93	NCBP1
NUP93	PHAX
NUP93	CPSF1
NUP93	CPSF2
NUP93	CPSF3
NUP93	SRRM1
NUP93	MAGOH
NUP93	RBM8A
NUP93	UPF3B
NUP93	RNPS1
NUP93	GEMIN6
NUP93	GEMIN7
NUP93	GEMIN5
NUP93	DDX20
NUP93	SMN1
NUP93	GEMIN4
NUP93	GEMIN2
NUP93	SNUPN
NUP93	SNRPD2
NUP93	SNRPF
NUP93	SNRPE
NUP93	SNRPD3
NUP93	SNRPB
NUP93	SNRPG
NUP93	SNRPD1
NUP93	GCK
NUP93	GCKR
NUP93	SLBP
NUP93	XPO1
NUP93	RAN
NUP93	KPNB1
NUP93	KPNA1
NUP93	SRSF7
NUP93	SRSF1
NUP93	U2AF1
NUP93	DHX38
NUP93	CDC40
NUP93	SRSF6
NUP93	SRSF2
NUP93	SRSF11
NUP93	U2AF2
NUP93	SRSF9
NUP93	SRSF5
NUP93	SRSF4
NUP93	SRSF3
CTSL2	HLA-DRB4
CTSL2	HLA-DRB5
CTSL2	HLA-DQB1
CTSL2	HLA-DPB1
CTSL2	HLA-DQB2
CTSL2	HLA-DQA1
CTSL2	HLA-DQA2
CTSL2	HLA-DRB1
CTSL2	HLA-DRA
CTSL2	HLA-DRB3
CTSL2	CD74
CTSL2	HLA-DPA1
CTSL2	COL18A1
CTSL2	COL15A1
CTSL2	MMP7
B4GALT2	FMOD
B4GALT2	ACAN
B4GALT2	PRELP
B4GALT2	OMD
B4GALT2	OGN
B4GALT2	LUM
B4GALT2	KERA
AGTR2	GRB2
AGTR2	SHC1
AGTR2	SOS1
AGTR2	PIK3R1
AGTR2	PIK3CA
AGTR2	PLCG1
RHEB	MTOR
RHEB	RPTOR
RHEB	MLST8
RHEB	DEPTOR
RHEB	AKT1S1
RHEB	EIF4EBP1
RHEB	EIF4E
RHEB	RPS6KB1
TBL1X	AXIN2
TBL1X	ACOX1
TBL1X	CYP1A1
TBL1X	CYP7A1
TBL1X	CYP4A11
TBL1X	PPARA
TBL1X	FABP1
TBL1X	NFYC
TBL1X	NFYB
TBL1X	NFYA
TBL1X	SREBF2
TBL1X	SREBF1
TBL1X	HMGCS1
TBL1X	SP1
TBL1X	FDFT1
TBL1X	ALAS1
TBL1X	NRF1
TBL1X	PPARGC1B
TBL1X	HMGCR
TBL1X	CPT1A
TBL1X	ABCA1
TBL1X	ABCB4
TBL1X	FADS1
TBL1X	ACADM
TBL1X	SLC27A1
TBL1X	CD36
TBL1X	FHL2
TBL1X	G0S2
TBL1X	GLIPR1
TBL1X	GRHL1
TBL1X	PLIN2
TBL1X	PEX11A
TBL1X	ME1
TBL1X	APOA1
TBL1X	HMGCS2
TBL1X	ANKRD1
TBL1X	ANGPTL4
TBL1X	AGT
TBL1X	NPAS2
TBL1X	ACSL1
TBL1X	SULT2A1
TBL1X	CTGF
TBL1X	TIAM2
TBL1X	APOA5
TBL1X	CPT2
TBL1X	RGL1
TBL1X	TXNRD1
TBL1X	APOA2
TBL1X	UGT1A9
TBL1X	TNFRSF21
TBL1X	TRIB3
TOMM20	ACO2
TOMM20	CS
TOMM20	ATP5G1
TOMM20	ATP5B
TOMM20	HSPA9
TOMM20	IDH3G
TOMM20	CYC1
TOMM20	HSPD1
TOMM20	TOMM40
TOMM20	SLC25A4
TOMM20	ATP5A1
TOMM20	BCS1L
TOMM20	TIMM22
ANGPT1	PIK3CA
ANGPT1	PIK3R1
ANGPT1	DOK2
ANGPT1	NCK1
ANGPT1	RASA1
ANGPT1	CRK
ANGPT1	PLG
ANGPT1	MAPK8
ANGPT1	BMX
ANGPT1	MMP2
ANGPT1	FES
ANGPT1	ELF2
ANGPT1	NFKB1
ANGPT1	RELA
ANGPT1	PLD2
ANGPT1	MAPK14
ANGPT1	ANGPT2
ANGPT1	HRAS
ANGPT1	NRAS
ANGPT1	KRAS
CTSH	HLA-DRB4
CTSH	HLA-DRB5
CTSH	HLA-DQB1
CTSH	HLA-DPB1
CTSH	HLA-DQB2
CTSH	HLA-DQA1
CTSH	HLA-DQA2
CTSH	HLA-DRB1
CTSH	HLA-DRA
CTSH	HLA-DRB3
CTSH	CD74
CTSH	HLA-DPA1
COX6C	CYCS
DAXX	CASP7
DAXX	MAP2K4
DAXX	CASP8
DAXX	MAP2K7
DAXX	BID
DAXX	MAP2K6
DAXX	MAP2K3
DAXX	MDM2
SRA1	CPT1A
SRA1	APOA1
SRA1	LPL
SRA1	HSD17B4
SRA1	NR1H3
SRA1	ACOX1
SRA1	FABP1
SRA1	APOA2
SRA1	ME1
IQGAP1	DIAPH1
IQGAP1	RAC1
IQGAP1	CDC42
IQGAP1	RHOA
IQGAP1	BRAF
IQGAP1	CDH1
IQGAP1	CTNNB1
IQGAP1	MAP2K1
IQGAP1	MAPK1
IQGAP1	MAPK3
AMOTL1	YAP1
AMOTL1	WWTR1
EPHA6	RHOA
EPHA6	CDK5
HUS1	ATR
HUS1	ATM
HUS1	TREX1
HUS1	MDM2
HUS1	MCM2
HUS1	FANCG
HUS1	FANCI
HUS1	FANCD2
HUS1	NBN
HUS1	FANCB
HUS1	FANCC
HUS1	C17orf70
HUS1	FANCE
HUS1	UBE2T
HUS1	FANCF
HUS1	FANCL
HUS1	FANCA
HUS1	HES1
PTEN	PTK2
PTEN	GRB2
PTEN	SHC1
PTEN	SOS1
PTEN	ITGB1
RND2	RRAS
HNRNPA1	KLK3
TLR1	IKBKG
TLR1	IKBKB
TLR1	CHUK
TNC	SRC
CSNK1G1	DVL1
CSNK1G1	GSK3B
CSNK1G1	AXIN1
CSNK1G1	DVL3
CSNK1G1	LRP6
CSNK1G1	DVL2
CSNK1G1	GSK3A
CSNK1G1	WNT3A
CSNK1G1	FZD5
CSNK1G1	APC
CSNK1G1	YWHAG
CSNK1G1	YWHAB
CSNK1G1	FOXO1
CSNK1G1	YWHAH
CSNK1G1	YWHAQ
CSNK1G1	YWHAZ
CSNK1G1	SFN
CSNK1G1	YWHAE
CSNK1G1	GLI2
CSNK1G1	TP53
CREBBP	STAT1
CREBBP	BCL2
CREBBP	KIT
CREBBP	EPOR
CREBBP	CYP1A1
CREBBP	CYP7A1
CREBBP	CYP4A11
CREBBP	PPARA
CREBBP	FABP1
CREBBP	NFYC
CREBBP	NFYB
CREBBP	NFYA
CREBBP	SREBF2
CREBBP	SREBF1
CREBBP	HMGCS1
CREBBP	SP1
CREBBP	FDFT1
CREBBP	ALAS1
CREBBP	NRF1
CREBBP	PPARGC1B
CREBBP	HMGCR
CREBBP	CPT1A
CREBBP	ABCA1
CREBBP	ABCB4
CREBBP	FADS1
CREBBP	ACADM
CREBBP	SLC27A1
CREBBP	CD36
CREBBP	FHL2
CREBBP	G0S2
CREBBP	GLIPR1
CREBBP	GRHL1
CREBBP	PLIN2
CREBBP	PEX11A
CREBBP	ME1
CREBBP	APOA1
CREBBP	HMGCS2
CREBBP	ANKRD1
CREBBP	ANGPTL4
CREBBP	AGT
CREBBP	NPAS2
CREBBP	ACSL1
CREBBP	ACOX1
CREBBP	SULT2A1
CREBBP	CTGF
CREBBP	TIAM2
CREBBP	APOA5
CREBBP	CPT2
CREBBP	RGL1
CREBBP	TXNRD1
CREBBP	APOA2
CREBBP	UGT1A9
CREBBP	TNFRSF21
CREBBP	TRIB3
CREBBP	ADIPOQ
CREBBP	CEBPA
CREBBP	LEP
CREBBP	PCK1
CREBBP	LPL
CREBBP	FABP4
CREBBP	PLIN1
CREBBP	HES5
CREBBP	HEY1
CREBBP	HEY2
CREBBP	HEYL
CREBBP	MYC
CREBBP	HES1
CREBBP	IFNA4
CREBBP	IFNA8
CREBBP	IFNB1
CREBBP	IFNA21
CREBBP	IFNA2
CREBBP	IFNA17
CREBBP	IFNA6
CREBBP	IFNA5
CREBBP	IFNA7
CREBBP	IFNA16
CREBBP	IFNA14
CREBBP	IFNA10
CREBBP	IFNA1
CREBBP	VEGFA
CREBBP	EPO
CREBBP	CA9
CREBBP	IL2RA
CREBBP	PPARD
CREBBP	CCND1
CREBBP	GADD45A
CREBBP	CCND2
CREBBP	SMAD3
CREBBP	SMAD4
CREBBP	NCL
CREBBP	TP53
CREBBP	FOXO1
CREBBP	TERT
CREBBP	FOXO4
CREBBP	STAT3
CREBBP	YY1
CREBBP	BNIP3L
CREBBP	BDKRB2
CREBBP	HIST1H1E
CREBBP	RELA
CREBBP	MYF6
CREBBP	LECT2
CREBBP	GCK
CREBBP	BAX
CREBBP	EIF2S1
CREBBP	ODC1
CREBBP	ASCL1
CREBBP	SMAD2
CREBBP	SLC2A1
CREBBP	SGK1
CREBBP	EDN1
CREBBP	GATA1
CREBBP	RB1
CREBBP	NCOA2
CREBBP	AR
CREBBP	KRT14
CREBBP	VDR
CREBBP	LDHA
CREBBP	IRF9
CREBBP	GLI1
CREBBP	CSF2
CREBBP	CCNE2
CREBBP	NR4A1
CREBBP	IRF1
CREBBP	SKIL
CREBBP	CSK
CREBBP	NFKBIA
CREBBP	TNF
CREBBP	IL1B
CREBBP	IL8
CREBBP	MUC2
CREBBP	HSD17B4
CREBBP	NR1H3
CREBBP	SUMO1
CREBBP	SP100
CREBBP	PML
TCF7L1	AXIN2
TCF7L1	CCND1
TCF7L1	MYC
SOS2	RAC1
SOS2	RAC3
SOS2	RHOF
SOS2	CDC42
SOS2	RHOJ
SOS2	RHOG
SOS2	RHOT1
SOS2	RHOT2
SOS2	RHOH
SOS2	RHOV
SOS2	RHOD
SOS2	RHOU
SOS2	RAC2
SOS2	RHOA
SOS2	RHOB
SOS2	RHOC
SOS2	RHOBTB2
SOS2	RHOQ
SOS2	RHOBTB1
SOS2	HRAS
NBN	SPO11
NBN	TRIM28
NBN	DCLRE1C
NBN	SMC1A
NBN	CHEK2
NBN	SMC3
NBN	FANCD2
NBN	XRCC4
NBN	H2AFX
TDGF1	LYN
TDGF1	YES1
TDGF1	BLK
TDGF1	FYN
TDGF1	HCK
TDGF1	LCK
TDGF1	FGR
TDGF1	SRC
TDGF1	SMAD3
TDGF1	SMAD2
RSPO1	LRP6
RSPO1	DKK1
YAP1	PML
YAP1	CTGF
NEDD4	ERBB4
CIT	MYL9
CIT	MYL2
PBK	GPSM2
PBK	HIST1H3A
PBK	PRDX1
PBK	PRC1
RHOQ	PARD6A
RHOQ	F2RL2
RHOQ	PRKCI
RHOQ	PRKCZ
RHOQ	VAMP2
RHOQ	SLC2A4
RHOQ	LNPEP
RHOQ	EXOC5
RHOQ	EXOC7
RHOQ	EXOC2
RHOQ	EXOC4
RHOQ	EXOC8
RHOQ	EXOC6
RHOQ	EXOC3
RHOQ	EXOC1
RHOQ	RALA
RHOQ	MYO1C
RHOQ	CALM2
SOS1	HRAS
SOS1	NRAS
SOS1	KRAS
SOS1	RAC1
SOS1	RAC3
SOS1	RHOF
SOS1	CDC42
SOS1	RHOJ
SOS1	RHOG
SOS1	RHOT1
SOS1	RHOT2
SOS1	RHOH
SOS1	RHOV
SOS1	RHOD
SOS1	RHOU
SOS1	RAC2
SOS1	RHOA
SOS1	RHOB
SOS1	RHOC
SOS1	RHOBTB2
SOS1	RHOQ
SOS1	RHOBTB1
SOS1	DOK1
SOS1	CREB1
SOS1	IKZF3
SOS1	MAP2K1
SOS1	PIK3CA
SOS1	PIK3R1
SOS1	MAPK1
SOS1	MAPK3
SOS1	A2M
SOS1	PRKCD
SOS1	PRKD1
SOS1	AKT1
SOS1	PRKCZ
SOS1	MAP2K2
SOS1	SGMS1
SOS1	CCND3
SOS1	UGCG
SOS1	SMPD1
SOS1	MTOR
SOS1	ILK
SOS1	PTK2
SOS1	RRAS
TIMELESS	ARNTL
TIMELESS	CLOCK
SUPT7L	CCND2
SUPT7L	HSPD1
SUPT7L	CDK4
SUPT7L	TERT
SUPT7L	CAD
WRAP53	TERT
WRAP53	DKC1
XBP1	SRPR
XBP1	SHC1
XBP1	SERP1
XBP1	PPP2R5B
XBP1	DNAJC3
XBP1	PLA2G4B
XBP1	PDIA6
XBP1	PDIA5
XBP1	LMNA
XBP1	ACADVL
XBP1	SRPRB
XBP1	CTDSP2
XBP1	C19orf10
XBP1	CUL7
XBP1	CXXC1
XBP1	DDX11
XBP1	DCTN1
XBP1	DNAJB9
XBP1	DNAJB11
XBP1	SSR1
XBP1	SULT1A4
XBP1	ATP6V0D1
XBP1	ADD1
XBP1	PREB
XBP1	SYVN1
XBP1	TATDN2
XBP1	SEC31A
XBP1	TSPYL2
XBP1	TPP1
XBP1	WFS1
XBP1	TLN1
XBP1	GSK3A
XBP1	GOSR2
XBP1	GFPT1
XBP1	ARFGAP1
XBP1	KDELR3
XBP1	HYOU1
XBP1	HDGF
XBP1	KLHDC3
XBP1	FKBP14
XBP1	WIPI1
XBP1	EXTL3
XBP1	EDEM1
XBP1	YIF1A
XBP1	ZBTB17
JUN	MSH2
JUN	DUSP1
JUN	IL2RA
JUN	FABP4
JUN	MT2A
JUN	CDK1
JUN	ELK1
JUN	KLRC3
JUN	PENK
JUN	CDKN1B
JUN	MMP1
JUN	MYC
JUN	BCL2L11
JUN	CCND1
JUN	DMTF1
JUN	IFNG
JUN	PLAU
JUN	PTEN
JUN	FOSL1
JUN	EDN1
JUN	IL2
JUN	AFP
JUN	ESR1
JUN	FASLG
JUN	CD40LG
JUN	PTGS2
JUN	IL3
JUN	CSF2
JUN	IL4
JUN	IL8
JUN	IL5
JUN	IL13
JUN	ARG1
JUN	SELE
JUN	HBG2
JUN	IL23A
JUN	HES1
JUN	BCL2L1
JUN	ATF3
JUN	ACHE
JUN	HRK
JUN	COL24A1
JUN	KRT5
JUN	KRT17
JUN	CHRNE
JUN	TERT
JUN	FOS
JUN	KLK3
JUN	LBP
JUN	TIMP1
JUN	SMAD7
JUN	MMP2
JUN	CCR5
JUN	IL18R1
JUN	CPT1A
JUN	APOA1
JUN	LPL
JUN	HSD17B4
JUN	NR1H3
JUN	ACOX1
JUN	FABP1
JUN	APOA2
JUN	ME1
JUN	MT-CO2
JUN	NFKBIA
JUN	FAT1
JUN	NOS2
JUN	TNF
JUN	IFNB1
JUN	NOS3
JUN	EPO
JUN	LDHA
JUN	CDKN1A
JUN	VEGFA
JUN	CCL4
JUN	IFNA1
JUN	IL6
JUN	CCL2
JUN	TGFB1
JUN	TGFB3
JUN	TGFB2
JUN	POR
JUN	AKR7A2
JUN	CRYZ
JUN	GSTA2
JUN	HMOX1
JUN	HMOX2
JUN	UGT1A6
JUN	IL10
JUN	FOSL2
JUN	TP53
JUN	GJA1
JUN	ACTA1
JUN	NTS
JUN	CYR61
JUN	TCF7L2
JUN	NR3C1
JUN	ETS1
JUN	TH
JUN	HLA-A
JUN	EGR1
JUN	MYB
JUN	LIF
JUN	CCNA2
JUN	COL1A2
JUN	MGP
JUN	THBD
JUN	DCN
JUN	MMP9
JUN	CDKN2A
JUN	PLAUR
JUN	CHRM1
JUN	CHRNA1
JUN	UTRN
DUSP7	MAPK3
DUSP7	MAPK1
DUSP7	MAPK7
DUSP6	MAPK1
DUSP6	MAPK3
DUSP6	MAPK7
DUSP6	MAPK14
DUSP6	MAPK8
PHKA1	PYGB
PHKA1	PYGM
CHST15	VCAN
CHST15	BCAN
CHST15	CSPG4
CHST15	BGN
CHST15	CSPG5
CHST15	DCN
CHST15	NCAN
CTDSP2	KLK3
CTDSP2	SMAD3
CTDSP2	SMAD2
CTDSP2	SMAD1
PLXNA4	RRAS
PLXNA4	LIMK1
RPS6KA2	CREB1
MEP1B	CDH1
MEP1B	JUP
MEP1B	CTNNB1
MEP1B	CTNND1
MEP1B	CTNNA1
HDAC2	GLI1
HDAC2	GLI3
HDAC2	SMAD2
HDAC2	SMAD4
HDAC2	SMAD3
HDAC2	TERT
HDAC2	CSF2
HDAC2	CDKN1A
HDAC2	MDM2
HDAC2	FDXR
HDAC2	DKK1
SEMA4A	VEGFA
SMARCA4	GTF3A
SMARCA4	GTF2E1
SMARCA4	GTF2A1
SMARCA4	POLR2A
SMARCA4	GTF2B
SMARCA4	NR3C1
SMARCA4	GTF2F1
SMARCA4	IFNB1
SMARCA4	SGK1
SMARCA4	CDKN1A
PHKG1	PYGB
PHKG1	PYGM
CEBPZ	HSPA1B
FARP2	CDC42
FARP2	RAC1
SMARCA2	LECT2
SMARCA2	KLK3
SMARCA2	MYC
VRK2	BANF1
VRK2	LMNB1
VRK2	LMNA
VRK2	LEMD2
VRK2	LEMD3
VRK2	TMPO
VRK2	EMD
PPARA	CPT1A
PPARA	APOA1
PPARA	LPL
PPARA	HSD17B4
PPARA	NR1H3
PPARA	ACOX1
PPARA	FABP1
PPARA	APOA2
PPARA	ME1
PPARA	MT-CO2
PPARA	NFKBIA
PPARA	FAT1
PPARA	NOS2
PPARA	MYC
PPARA	TNF
PPARA	F2
PPARA	CCL11
PPARA	CCL4
PPARA	EDN1
PPARA	CXCL12
PPARA	AGT
PPARA	CYP1A1
PPARA	CYP7A1
PPARA	CYP4A11
PPARA	NFYC
PPARA	NFYB
PPARA	NFYA
PPARA	SREBF2
PPARA	SREBF1
PPARA	HMGCS1
PPARA	SP1
PPARA	FDFT1
PPARA	ALAS1
PPARA	NRF1
PPARA	PPARGC1B
PPARA	HMGCR
PPARA	ABCA1
PPARA	ABCB4
PPARA	FADS1
PPARA	ACADM
PPARA	SLC27A1
PPARA	CD36
PPARA	FHL2
PPARA	G0S2
PPARA	GLIPR1
PPARA	GRHL1
PPARA	PLIN2
PPARA	PEX11A
PPARA	HMGCS2
PPARA	ANKRD1
PPARA	ANGPTL4
PPARA	NPAS2
PPARA	ACSL1
PPARA	SULT2A1
PPARA	CTGF
PPARA	TIAM2
PPARA	APOA5
PPARA	CPT2
PPARA	RGL1
PPARA	TXNRD1
PPARA	UGT1A9
PPARA	TNFRSF21
PPARA	TRIB3
PPARA	RELA
PDGFRB	HRAS
PDGFRB	NRAS
PDGFRB	KRAS
PDGFRB	THOC5
PDGFRB	PTK2
PDGFRB	MUC1
PDGFRB	ABL2
PDGFRB	SRC
PDGFRB	PDGFRA
PDGFRB	FYN
PDGFRB	DOK1
PDGFRB	SPHK1
PDGFRB	CRK
PDGFRB	PAG1
PDGFRB	RAC1
PDGFRB	ACTR2
PDGFRB	ARPC3
PDGFRB	ARPC5
PDGFRB	ARPC2
PDGFRB	ACTR3
PDGFRB	ARPC4
PDGFRB	ARPC1B
PDGFRB	AKT1
PDGFRB	PIK3CA
PDGFRB	PIK3R1
PDGFRB	STAT5B
PDGFRB	STAT5A
PDGFRB	JAK2
PDGFRB	NCK1
PDGFRB	NCK2
PDGFRB	BCAR1
PDGFRB	STAT3
PDGFRB	RAB5A
PDGFRB	LCK
PDGFRB	LYN
PDGFRB	BLK
PDGFRB	YES1
PDGFRB	HCK
PDGFRB	FGR
PDGFRB	PIK3CG
PDGFRB	PIK3R6
PDGFRB	PIK3CB
PDGFRB	STAT1
PDGFRB	PAK1
CCNC	ADIPOQ
CCNC	CEBPA
CCNC	LEP
CCNC	PCK1
CCNC	LPL
CCNC	ANGPTL4
CCNC	FABP4
CCNC	PLIN1
CCNC	CD36
CCNC	SMAD4
CCNC	SMAD3
CCNC	SMAD2
HMGA1	IGHE
CCNE1	RB1
CCNE1	FOXM1
CCNE1	TFDP2
CCNE1	TFDP1
CCNE1	E2F5
CCNE1	E2F1
CCNE1	E2F2
CCNE1	E2F3
CCNE1	RRN3
CCNE1	BRCA1
CCNE1	BARD1
CCNE1	CDKN1B
CCNE1	CDKN1A
CCNE1	ABL1
CCNE1	HDAC1
CCNE1	CDC25A
CACNA1A	ARHGAP5
CACNA1A	RHOA
CACNA1A	RAC1
STK39	SLC12A2
STK39	SLC12A3
NDST4	HSPG2
NDST4	SDC1
NDST4	GPC5
NDST4	GPC6
NDST4	GPC3
NDST4	SDC4
NDST4	GPC2
NDST4	SDC3
NDST4	GPC4
NDST4	SDC2
NDST4	GPC1
NDST4	AGRN
ITGB7	PTK2
KDM4C	KLK3
KDM4C	KLK2
TICAM2	IRAK1
TICAM2	TRAF6
TICAM2	IRF3
POGLUT1	NOTCH1
POGLUT1	NOTCH4
POGLUT1	NOTCH2
POGLUT1	NOTCH3
CSF1	ITGB3
CSF1	ITGAV
CSF1	BCAR1
CSF1	CBL
CSF1	CSF1R
CSF1	HRAS
STAM	MYC
RDH5	RLBP1
TTF1	UBTF
TTF1	TAF1C
TTF1	TAF1A
TTF1	TAF1B
MFNG	NOTCH1
MFNG	NOTCH2
MFNG	NOTCH3
MFNG	NOTCH4
TMED2	NOTCH2
TMED2	NOTCH1
TMED2	NOTCH4
TMED2	NOTCH3
UBA3	KLK3
ENPEP	AGT
MMP16	MMP14
MMP16	MMP2
MMP16	TIMP2
ITGA3	EGFR
MXD1	TERT
SSB	POLR2K
SSB	POLR2F
SSB	POLR2L
SSB	POLR2E
SSB	POLR1D
SSB	POLR3D
SSB	POLR2H
SSB	POLR1C
SSB	POLR3A
SSB	POLR3G
SSB	POLR3F
SSB	LZTS1
SSB	POLR3K
SSB	POLR3C
SSB	POLR3GL
SSB	POLR3E
SSB	POLR3B
SSB	POLR3H
DNM1	TLR4
DNM1	LY96
DNM1	CD14
DNM1	SH3GL2
DNM1	AP2M1
DNM1	CLTA
DNM1	AP2B1
DNM1	AP2S1
DNM1	AP2A1
DNM1	AP2A2
DNM1	L1CAM
DNM1	EFNB1
DNM1	GIPC1
DNM1	NGF
DNM1	NTRK1
DNM1	RGS19
DNM1	TBXA2R
DNM1	ARRB2
DNM1	CXCL10
DNM1	CXCR3
DNM1	ARR3
DNM1	CXCL12
DNM1	CXCR4
DNM1	NOTCH1
DNM1	DLL1
DNM1	EGF
DNM1	EGFR
DNM1	JAG1
DNM1	IL8
DNM1	CXCR1
DNM1	ARRB1
DNM1	CXCR2
DNM1	GABRA6
DNM1	GABRA4
DNM1	GABRA1
DNM1	GABRA3
DNM1	GABRA2
DNM1	GABRA5
DNM1	CLTC
DNM1	F2
DNM1	CCL11
DNM1	CCL4
DNM1	EDN1
DNM1	AGT
DNM1	MAPK1
DNM1	MAPK3
DNM1	RAF1
DNM1	MAP2K1
DNM1	MAP2K2
DNM1	SRC
DNM1	HCK
DNM1	FGR
DNM1	F2R
EPHA7	RHOA
EPHA7	CDK5
VCAM1	SRC
VCAM1	PTK2B
VCAM1	PTK2
NR4A1	POMC
PHKA2	PYGL
LNX1	NUMB
HOXA7	SP1
HOXA7	FOS
HOXA7	JUN
HOXA7	CEBPA
HOXA7	ETS1
HOXA7	ETS2
ERBB4	WWP1
ERBB4	MDM2
ERBB4	PIK3CB
ERBB4	PIK3CA
ERBB4	PIK3R1
ERBB4	STAT5A
ERBB4	PRKCB
ERBB4	PRKCA
ERBB4	HRAS
ERBB4	NRAS
ERBB4	KRAS
ERBB4	STAT5B
ERBB4	GRIN2B
ERBB4	MAPK1
ERBB4	MAPK3
ERBB4	YAP1
ERBB4	GRB2
ERBB4	SHC1
ERBB4	SOS1
ERBB4	CSN2
ERBB4	GFAP
ERBB4	S100B
ERBB4	PGR
ERBB4	CXCL12
RAD9A	ATR
RAD9A	ATM
RAD9A	TREX1
RAD9A	MDM2
RAD9A	MCM2
RAD9A	FANCG
RAD9A	FANCI
RAD9A	FANCD2
RAD9A	NBN
RAD9A	FANCB
RAD9A	FANCC
RAD9A	C17orf70
RAD9A	FANCE
RAD9A	UBE2T
RAD9A	FANCF
RAD9A	FANCL
RAD9A	FANCA
RAD9A	HES1
IRF4	IL4
IRF4	FCER2
IRF4	IFNB1
AURKAIP1	OAZ1
AURKAIP1	AURKA
HIF1AN	HIF1A
HIF1AN	EPAS1
RALBP1	RAC1
RALBP1	KDELR2
RALBP1	KDELR3
RALBP1	KDELR1
RALBP1	ARF1
RALBP1	CLTA
RALBP1	CLTB
RALBP1	COPA
RALBP1	HRAS
RALBP1	RHOA
RALBP1	CDC42
RALBP1	RAC3
RALBP1	RHOF
RALBP1	RHOJ
RALBP1	RHOG
RALBP1	RHOT1
RALBP1	RHOT2
RALBP1	RHOH
RALBP1	RHOV
RALBP1	RHOD
RALBP1	RHOU
RALBP1	RAC2
RALBP1	RHOB
RALBP1	RHOC
RALBP1	RHOBTB2
RALBP1	RHOQ
RALBP1	RHOBTB1
FRS2	PLCG1
FRS2	NGF
FRS2	NTRK1
FRS2	RAP1A
FRS2	KRAS
FRS2	HRAS
FRS2	NRAS
FRS2	RAP1B
FRS2	PIK3CA
FRS2	PIK3R1
GYS2	GYG1
GYS2	GYG2
CDX2	GCG
PHB2	C3
TNFRSF9	MAP3K5
BCL2L1	APAF1
BCL2L1	CYCS
BCL2L1	DIABLO
BCL2L1	AIFM1
BAX	AIFM1
BAX	CYCS
BAX	DIABLO
BAX	APAF1
MBTPS1	SREBF2
MBTPS1	SREBF1
MBTPS1	ATF6
MBTPS1	SCAP
E2F5	CDK1
E2F5	E2F1
E2F5	MYBL2
E2F5	CCNA1
E2F5	CCNA2
E2F5	CDC6
E2F5	TOP2A
E2F5	RBL1
E2F5	CDC25A
E2F5	PCNA
E2F5	MYC
E2F5	CCNE2
AGO4	NOTCH3
AGO4	NOTCH4
AGO4	NOTCH1
AGO4	PTEN
AGO4	NOTCH2
C1QBP	F12
CHST3	CSPG4
CHST3	BCAN
CHST3	BGN
CHST3	CSPG5
CHST3	DCN
CHST3	NCAN
CHST3	VCAN
USP6NL	RAB5A
FOXP3	IL2
FOXP3	CTLA4
FOXP3	IL2RA
RND1	RRAS
RND1	RHOA
RND1	RHOB
RND1	RHOC
ESR2	C3
ESR2	GNAQ
ESR2	GNA15
ESR2	GNA11
ESR2	GNA14
ESR2	GNB1
ESR2	GNG2
ESR2	GNAL
ESR2	MAPK11
ESR2	NOS3
TP63	CDKN1A
TP63	ADRM1
TP63	RRAD
TP63	ATM
TP63	HBP1
TP63	HES1
TP63	COL5A1
TP63	FOSL2
TP63	BRCA2
TP63	BDKRB2
TP63	POU2F2
TP63	KRT5
TP63	RAB38
TP63	IGFBP3
TP63	ADA
TP63	VDR
TP63	KRT14
TP63	NRG1
TP63	FASN
TP63	AXL
TP63	CEBPD
TP63	YAP1
TP63	PERP
TP63	CDKN2A
TP63	MRE11A
TP63	IL1A
TP63	TCF7L1
TP63	SEC14L2
TP63	T
TP63	NOTCH1
TP63	HELLS
TP63	RUNX1
TP63	CCNB2
TP63	TOP2A
TP63	DLX5
TP63	DLX6
TP63	AEN
TP63	GADD45A
TP63	FDXR
TP63	FAS
TP63	TP53I3
TP63	PRKCD
TP63	GDF15
TP63	PMAIP1
TP63	TRAF4
TP63	SPATA18
TP63	DICER1
TP63	ITGA3
TP63	BAX
TP63	GPX2
TP63	OGG1
TP63	S100A2
TP63	DHRS3
TP63	MFGE8
TP63	TFAP2C
TP63	YWHAQ
TP63	FLOT2
TP63	SMARCD3
TP63	SHH
TP63	EVPL
TP63	EGR2
TP63	DST
TP63	CHUK
TP63	JAG1
TP63	ITGB4
TP63	SERPINB5
TP63	CLCA2
TP63	MDM2
TP63	BBC3
PKMYT1	CDK2
PKMYT1	CCNE1
PKMYT1	CCNE2
PKMYT1	CDK1
PKMYT1	CCNA1
PKMYT1	CCNA2
MAPK12	ATF2
MAPK12	MAPT
MAPK12	CCND1
MAPK12	TCF3
MAPK12	MAX
MAPK12	CEBPA
MAPK12	STAT1
MAPK12	MYC
MAPK12	SP1
MAPK12	CREB1
MAPK12	MEF2C
MAPK12	MEF2B
MAPK12	MEF2D
MAPK12	MEF2A
MAPK12	CCND3
MAPK12	HTRA2
SMARCD3	CYP1A1
SMARCD3	CYP7A1
SMARCD3	CYP4A11
SMARCD3	PPARA
SMARCD3	FABP1
SMARCD3	NFYC
SMARCD3	NFYB
SMARCD3	NFYA
SMARCD3	SREBF2
SMARCD3	SREBF1
SMARCD3	HMGCS1
SMARCD3	SP1
SMARCD3	FDFT1
SMARCD3	ALAS1
SMARCD3	NRF1
SMARCD3	PPARGC1B
SMARCD3	HMGCR
SMARCD3	CPT1A
SMARCD3	ABCA1
SMARCD3	ABCB4
SMARCD3	FADS1
SMARCD3	ACADM
SMARCD3	SLC27A1
SMARCD3	CD36
SMARCD3	FHL2
SMARCD3	G0S2
SMARCD3	GLIPR1
SMARCD3	GRHL1
SMARCD3	PLIN2
SMARCD3	PEX11A
SMARCD3	ME1
SMARCD3	APOA1
SMARCD3	HMGCS2
SMARCD3	ANKRD1
SMARCD3	ANGPTL4
SMARCD3	AGT
SMARCD3	NPAS2
SMARCD3	ACSL1
SMARCD3	ACOX1
SMARCD3	SULT2A1
SMARCD3	CTGF
SMARCD3	TIAM2
SMARCD3	APOA5
SMARCD3	CPT2
SMARCD3	RGL1
SMARCD3	TXNRD1
SMARCD3	APOA2
SMARCD3	UGT1A9
SMARCD3	TNFRSF21
SMARCD3	TRIB3
ARFGAP3	RAC1
ARFGAP3	KDELR2
ARFGAP3	KDELR3
ARFGAP3	KDELR1
ARFGAP3	ARF1
ARFGAP3	CLTA
ARFGAP3	CLTB
ARFGAP3	COPA
ARFGAP3	HRAS
ARFGAP3	RHOA
MAPK10	SP1
MAPK10	JUN
MAPK10	ATF2
MAPK10	NR3C1
MAPK10	BAD
MAPK10	BCL2L11
MAPK10	FOXO4
MAPK10	JUND
MAPK10	MYC
MAPK10	ATN1
MAPK10	APP
MAPK10	NFATC1
MAPK10	APLP2
SETD7	TP53
GALNT12	MUC5AC
GALNT12	MUC5B
GALNT12	MUC3B
GALNT12	MUC4
GALNT12	MUC21
GALNT12	MUC7
GALNT12	MUC6
GALNT12	MUC3A
GALNT12	MUC2
GALNT12	MUC16
GALNT12	MUCL1
GALNT12	MUC20
GALNT12	MUC17
GALNT12	MUC19
GALNT12	MUC12
GALNT12	MUC1
GALNT12	MUC15
GALNT12	MUC13
CACNA1D	INS
CACNA1D	VAMP2
CACNA1D	STXBP1
CACNA1D	STX1A
CACNA1D	SNAP25
CACNA1D	SYT5
TNRC6C	NOTCH3
TNRC6C	NOTCH1
TNRC6C	NOTCH4
TNRC6C	PTEN
TNRC6C	NOTCH2
GATA4	ACTA1
GATA4	MYL2
GATA4	NPPA
GATA4	EDN1
GATA4	MEF2C
GATA4	GIP
PAG1	TRBV12-3
PAG1	CD4
PAG1	HLA-DRB1
PAG1	TRBC1
PAG1	TRB
PAG1	LCK
PAG1	CD247
PAG1	HLA-DRB3
PAG1	HLA-DRB5
PAG1	HLA-DRB4
PAG1	HLA-DPB1
PAG1	HLA-DQB1
PAG1	HLA-DQB2
PAG1	HLA-DQA1
PAG1	HLA-DRA
PAG1	HLA-DQA2
PAG1	HLA-DPA1
PAG1	CD3G
PAG1	CD3E
PAG1	CD3D
PAG1	TRAC
PAG1	TRA
PAG1	CSK
PAG1	LYN
PAG1	CD79B
PAG1	CD79A
PAG1	FYN
NHP2	TERT
NHP2	DKC1
CD79B	RPS6KB1
CD79B	MTOR
CD79B	PTEN
CD79B	SYK
CD79B	GRB2
CD79B	SHC1
CD79B	SOS1
CD79B	PLCG1
CD79B	VAV2
CD79B	RASA1
CD79B	DOK1
CD79B	INPP5D
CD79B	CSK
CD79B	PIK3CA
CD79B	PIK3R1
CD79B	CD19
CD79B	CD22
CD79B	DAPP1
MLXIPL	FASN
MLXIPL	ACLY
MLXIPL	AGPAT1
MLXIPL	PKLR
MLXIPL	ACACB
MLXIPL	ACACA
STAT4	IFNG
STAT4	ETV5
STAT4	IL2RA
STAT4	IL2
STAT4	IRF1
STAT4	IL18RAP
STAT4	PRF1
STAT4	IL18R1
STAT4	NFKB1
STAT4	RELA
STAT4	IL13
VCL	PIK3R1
VCL	PIK3CA
VCL	SRC
VCL	RHOA
VCL	CRKL
VTA1	CHMP4B
VTA1	CHMP4A
VTA1	CHMP4C
VTA1	UBC
VTA1	UBB
VTA1	UBA52
VTA1	RPS27A
VTA1	CHMP7
VTA1	CHMP2B
VTA1	CHMP2A
VTA1	CHMP6
VTA1	CHMP3
CRTC1	MMP1
RHOA	PIP5K1A
RHOA	MAPK8
RHOA	PIK3CA
RHOA	PIK3R1
RHOA	FOS
RHOA	LCK
RHOA	GRB2
RHOA	SHC1
RHOA	IL2RG
RHOA	IL2RB
RHOA	JAK1
RHOA	SOS1
RHOA	JAK3
RHOA	PTPN11
RHOA	IL2
RHOA	IL2RA
RHOA	GAB2
RHOA	AKT1
RHOA	ROCK1
RHOA	MYH2
RHOA	PIK3CB
RHOA	MADCAM1
RHOA	ITGA4
RHOA	ITGB7
RHOA	FYN
RHOA	ROCK2
RHOA	PKN1
RHOA	PLD1
RHOA	PLD2
RHOA	CIT
RHOA	DIAPH1
RHOA	PKN2
RHOA	CDKN1B
RHOA	MYH14
RHOA	MYH9
RHOA	MYH10
RHOA	MYL9
RHOA	MYL12B
RHOA	MYH11
RHOA	MYL6
RHOA	TLN1
RHOA	EZR
RHOA	SPTAN1
RHOA	PXN
RHOA	ACTN3
RHOA	ACTN4
RHOA	ACTN1
RHOA	ACTN2
RHOA	ACTA1
RHOA	ITGB1
RHOA	ITGA1
RHOA	PTK2
RHOA	CDH5
RHOA	MAPK1
RHOA	MAPK3
RHOA	RAC1
RHOA	SDC2
RHOA	PTPN1
RHOA	PFN1
RHOA	PIP5K1B
RHOA	CCNE1
RHOA	CDK2
RHOA	CDKN1A
UBE2L3	SNCA
MOV10	NOTCH3
MOV10	NOTCH1
MOV10	NOTCH4
MOV10	PTEN
MOV10	NOTCH2
IGLC6	RAC1
IGLC6	C4B
IGLC6	C4A
PMPCA	TIMM17A
PMPCA	COQ2
PMPCA	PAM16
PMPCA	HSPA9
PMPCA	DNAJC19
PMPCA	ATP5B
PMPCA	GRPEL2
PMPCA	GRPEL1
PMPCA	TIMM44
PMPCA	TIMM50
PMPCA	ATP5G1
PMPCA	TIMM21
PMPCA	LDHD
PMPCA	TIMM17B
PMPCA	TIMM23
NRG2	HRAS
NRG2	NRAS
NRG2	KRAS
NRG2	PIK3CB
NRG2	PIK3CA
NRG2	PIK3R1
NRG2	MAPK3
NRG2	MAPK1
NRG2	PRKCB
NRG2	PRKCA
NPHS2	PIK3CB
NPHS2	PIK3CA
NPHS2	PIK3R1
NPHS2	TRPC6
NPHS2	FYN
TTC5	TP53
ZFYVE28	GRB2
ZFYVE28	EGF
ZFYVE28	EGFR
ZFYVE28	SOS1
GXYLT2	AGRN
GXYLT2	HSPG2
GXYLT2	GPC6
GXYLT2	GPC5
GXYLT2	GPC4
GXYLT2	GPC3
GXYLT2	GPC2
GXYLT2	GPC1
GXYLT2	CSPG4
GXYLT2	CSPG5
GXYLT2	BCAN
GXYLT2	BGN
GXYLT2	DCN
GXYLT2	NCAN
GXYLT2	VCAN
GXYLT2	SDC3
GXYLT2	SDC4
GXYLT2	SDC1
GXYLT2	SDC2
ARHGAP22	RAC3
ARHGAP22	RHOF
ARHGAP22	CDC42
ARHGAP22	RHOJ
ARHGAP22	RHOG
ARHGAP22	RHOT1
ARHGAP22	RHOT2
ARHGAP22	RHOH
ARHGAP22	RHOV
ARHGAP22	RHOD
ARHGAP22	RHOU
ARHGAP22	RAC2
ARHGAP22	RHOA
ARHGAP22	RHOB
ARHGAP22	RHOC
ARHGAP22	RHOBTB2
ARHGAP22	RHOQ
ARHGAP22	RHOBTB1
DYNLT1	GIPC1
DYNLT1	NGF
DYNLT1	NTRK1
DYNLT1	RGS19
DYNLT1	NTRK2
DYNLT1	BDNF
CMTM2	KLK3
MPL	GRB2
MPL	SHC1
MPL	SOS1
MPL	STAT3
MPL	PLCG1
MPL	JAK2
MPL	STAT1
MPL	STAT5B
MPL	STAT5A
MPL	PIK3R1
MPL	PIK3CA
FGF20	HRAS
FGF20	NRAS
FGF20	KRAS
ARNT	VEGFA
ARNT	EPO
ARNT	CA9
ARNT	GCK
ARNT	ENG
ARNT	SLC2A1
ARNT	LDHA
ARNT	EDN1
ARNT	TERT
ARNT	PLIN2
ARNT	BHLHE41
ARNT	HK2
ARNT	SERPINE1
ARNT	NPM1
ARNT	HMOX1
ARNT	HK1
ARNT	NOS2
ARNT	EGLN3
ARNT	FURIN
ARNT	CP
ARNT	ABCG2
ARNT	ID2
ARNT	BNIP3
ARNT	CXCL12
ARNT	CITED2
ARNT	PFKFB3
ARNT	MCL1
ARNT	RORA
ARNT	PGK1
ARNT	ITGB2
ARNT	FECH
ARNT	NT5E
ARNT	ABCB1
ARNT	IGFBP1
ARNT	ALDOA
ARNT	PKM
ARNT	TFRC
ARNT	NDRG1
ARNT	CXCR4
ARNT	BHLHE40
ARNT	EGLN1
ARNT	TF
ARNT	LEP
ARNT	PFKL
ARNT	TFF3
ARNT	ETS1
ARNT	ENO1
ARNT	PGM1
ARNT	ADM
ARNT	MMP14
ARNT	FLT1
ARNT	FXN
ARNT	ADORA2A
ARNT	SLC11A2
ARNT	EFNA1
ARNT	POU5F1
ARNT	KDR
ARNT	TWIST1
ARNT	NOS3
ARNT	CDKN1A
MED29	ADIPOQ
MED29	CEBPA
MED29	LEP
MED29	PCK1
MED29	LPL
MED29	ANGPTL4
MED29	FABP4
MED29	PLIN1
MED29	CD36
THPO	GRB2
THPO	SHC1
THPO	SOS1
THPO	STAT3
THPO	PLCG1
THPO	JAK2
THPO	STAT1
THPO	STAT5B
THPO	STAT5A
THPO	PIK3R1
THPO	PIK3CA
COX7A2L	CYCS
SMURF1	HDAC1
SMURF1	SMAD7
SMURF1	SMAD1
SMURF1	SMAD4
SMURF1	SMAD5
SMURF1	SMAD9
ARHGEF10L	RHOA
HS2ST1	AGRN
HS2ST1	GPC1
HS2ST1	GPC2
HS2ST1	SDC4
HS2ST1	GPC3
HS2ST1	GPC6
HS2ST1	GPC5
HS2ST1	GPC4
HS2ST1	SDC3
HS2ST1	SDC2
HS2ST1	SDC1
HS2ST1	HSPG2
MYBL2	CDK1
SOCS3	CBL
SOCS3	IRS1
SOCS3	STAT5B
SOCS3	STAT5A
SOCS3	NMI
SOCS3	CRKL
SOCS3	STAT1
SOCS3	STAT3
SOCS3	PTPN11
SOCS3	TYK2
SOCS3	IL6ST
SOCS3	IL6R
SOCS3	IL6
SOCS3	JAK2
SOCS3	JAK1
SOCS3	IFNGR2
SOCS3	IFNGR1
SOCS3	IFNG
SOCS3	IKZF3
SOCS3	KRAS
SOCS3	HRAS
SOCS3	NRAS
SOCS3	IL2RA
SOCS3	JAK3
SOCS3	IL2RG
SOCS3	IL2
SOCS3	LCK
SOCS3	IL2RB
SOCS3	LEPR
SOCS3	LEP
MYBL1	IGHE
MYB	LECT2
MYB	GSTM1
MYB	CD34
MYB	TOM1
MYB	KITLG
MYB	H2AFZ
MYB	KIT
MYB	PTGS2
MYB	RAG2
MYB	CLTA
MYB	GATA3
MYB	ATP2B1
MYB	HSPA8
MYB	COL1A2
MYB	ANPEP
MYB	CCNA1
MYB	MPO
MYB	MAT2A
MYB	CA1
MYB	MYC
MYB	ADORA2B
MYB	PTCRA
MYB	ADA
MYB	ELANE
MYB	BCL2
MYB	TFEC
MYB	YEATS4
MYB	NRAS
MYB	CCNB1
MYB	MAD1L1
MYB	LYZ
MYB	SLC25A3
MYB	CASP6
MYB	CSF1R
MYB	MCM4
MYB	CBX4
MYB	IQGAP1
MYB	BIRC3
MYB	PPP3CA
MYB	COPA
MYB	CEBPB
MYB	PRTN3
MYB	MYF6
MYB	CD4
MYB	GATA1
MYB	IGHE
PPP2R5D	MAP1B
PPP2R5D	TH
PPP2R5D	MAPK3
PPP2R5D	MAPK1
PPP2R5D	MAPK7
PPP2R5D	MLXIPL
PPP2R5D	RPS6KB1
PPP2R5D	AKT1
PPP2R5D	PPP1R1B
PPP2R5D	MAPT
PPP2R5D	MAP2K7
PPP2R5D	TERT
PPP2R5D	TEP1
PPP2R5D	MAP2K4
PPP2R5D	AXIN1
PPP2R5D	PROC
PPP2R5D	CTNNB1
PPP2R5D	AKT2
PPP2R5D	AKT3
PPP2R5D	PDPK1
PPP2R5D	PFKFB1
PPP2R5D	EIF4A1
PPP2R5D	EIF4E
PPP2R5D	EIF4G1
PPP2R5D	EIF4EBP1
PPP2R5D	PRKAG1
PPP2R5D	H3F3A
PPP2R5D	PRKACG
PPP2R5D	PRKAR2B
PPP2R5D	PRKAR2A
PPP2R5D	AKAP8
PPP2R5D	NCAPD2
PPP2R5D	PRKACB
PPP2R5D	APC
EGLN2	EPAS1
EGLN2	HIF1A
AKT3	BRAF
AKT3	CREB1
TRBV12-3	LAT
TRBV12-3	GRAP2
TRBV12-3	LCP2
TRBV12-3	PLCG1
CD8A	GRAP2
CD8A	LCP2
CD8A	LAT
CD8A	VAV1
CD8A	SHC1
CD8A	CSK
CD8A	PAG1
CD8A	PRKCQ
CD8A	CD86
CD8A	CD80
CD8A	CD28
CD8A	PTPN6
CD8A	PRF1
CD8A	IL2
CD8A	IL2RA
CD8A	IL2RB
CD8A	IL2RG
CD8A	JUN
CD8A	EOMES
RAN	TPX2
RAN	KPNA2
RAN	KPNB1
RAN	NUMA1
RAN	YWHAG
RAN	YWHAB
RAN	FOXO1
RAN	YWHAH
RAN	YWHAQ
RAN	YWHAZ
RAN	SFN
RAN	YWHAE
RAN	FOXO3
RAN	FOXO4
RAN	NFKBIA
RAN	RELA
RAN	NFKB1
RAN	NFATC2
RAN	NFATC1
STUB1	UBC
STUB1	RPS27A
STUB1	UBA52
STUB1	UBB
STUB1	HSP90AA1
STUB1	ERBB2
STUB1	ERBB2IP
STUB1	CDC37
STUB1	SNCA
COL1A2	ITGB3
COL1A2	ITGAV
COL1A2	CASP8
CD4	PLCG1
CD4	GRAP2
CD4	LAT
CD4	LCP2
CD4	MAP4K1
CD4	SHC1
CD4	CBL
CD4	DBNL
CD4	CSK
CD4	PAG1
CD4	VAV1
CD4	IFNG
CD4	FOS
CD4	PTPN11
CD4	ITK
CD4	CD86
CD4	CD80
CD4	CD28
CD4	PRKCQ
CD4	PTPN6
CD4	FYB
CPE	INS
MDC1	BRCA1
MDC1	TRIM28
MDC1	DCLRE1C
MDC1	SMC1A
MDC1	CHEK2
MDC1	SMC3
PRKAA1	RPTOR
PRKAA1	GFPT1
PRKAA1	NOS3
PRKAA1	TBC1D1
PRKAA1	TP53
PRKAA1	KLC2
PRKAA1	SLC12A1
PRKAA1	PRKAB1
PRKAA1	HDAC5
PRKAA1	ACACA
PRKAA1	ULK1
PRKAA1	KLC1
PRKAA1	ZNF692
PRKAA1	PPP2R5C
PRKAA1	LIPE
PRKAA1	PFKFB3
PRKAA1	ACACB
PRKAA1	RRN3
PRKAA1	EP300
PRKAA1	KPNA2
PRKAA1	PPP1R3C
PRKAA1	GBF1
PRKAA1	EEF2K
PRKAA1	HNF4A
PRKAA1	PFKFB2
PRKAA1	TNNI3
PRKAA1	VASP
PRKAA1	CDKN1B
PRKAA1	CSNK1E
PRKAA1	CFTR
PRKAA1	MLXIPL
NR1H3	TNF
NR1H3	SREBF1
NR1H3	ABCA1
SUMO1	XPO1
SUMO1	RAN
SUMO1	CDH1
ESPL1	PPP2CA
ESPL1	APITD1
ESPL1	PPP2CB
ESPL1	ITGB3BP
ESPL1	PPP2R1A
ESPL1	MLF1IP
ESPL1	CENPP
[truncated: 30,600 more rows]
